# Supplementary material for: HER2-Low Gastric and Gastroesophageal Junction Adenocarcinoma: From Assessment to Treatment Strategies
Source: Int J Mol Sci. 2026 May 22;27(11):4673. doi: 10.3390/ijms27114673 (PMC13256649; doi:10.3390/ijms27114673)
Supplement: Supplementary file 1 [file ijms-27-04673-s001.zip]

Archive with 1 entries (1 files):
- ijms-4295186-supplementary.xlsx
