# Supplementary material for: HER2-Low Gastric and Gastroesophageal Junction Adenocarcinoma: From Assessment to Treatment Strategies
Source: Int J Mol Sci. 2026 May 22;27(11):4673. doi: 10.3390/ijms27114673 (PMC13256649; doi:10.3390/ijms27114673)
Supplement: Supplementary file 1 [file ijms-27-04673-s001.zip › ijms-4295186-supplementary.xlsx]

## Sheet: HER2-low
Trial (Identifier)	Study Type	Phase	Registry status (accessed November 2025)	Allocation	Masking	Interventional model	Location countries	Study start date	Study completion date	Official Title	HER2-Low Focus	Therapeutic Agent	Aims	Enrollment	LINK
DESTINY-Gastric01 (NCT03329690)	Interventional	Phase II	Completed	Randomized	Open-label	Parallel Assignment	Japan; South Korea	2017-11-02	2020-12-11 (actual)	A Phase 2, Multicenter, Open-label Study of DS-8201a in Subjects With HER2-expressing Advanced Gastric or Gastroesophageal Junction Adenocarcinoma	✅ Exploratory subgroup	T-DXd + Physician's Choice (Irinotecan or Paclitaxel monotherapy)	Evaluate DS-8201a vs PC chemo in pretreated HER2+ advanced GC/GEJ.	233 (actual)	https://clinicaltrials.gov/study/NCT03329690?tab=table
DESTINY-Gastric03 (NCT04379596)	Interventional	Phase Ib/II	Recruiting	Randomized	Open-label	Parallel Assignment	Multicenter (International)	2020-06-03	2027-06-01 (estimated)	A Phase 1b/2 Multicenter, Open-label, Dose-escalation and Dose-expansion Study to Evaluate the Safety, Tolerability, Pharmacokinetics, Immunogenicity, and Antitumor Activity of Trastuzumab Deruxtecan (T-DXd) Monotherapy and Combinations in Adult Participants With HER2-expressing Gastric Cancer (DESTINY-Gastric-03)	✅ Exploratory subgroup	T-DXd ± chemo / immunotherapy	Assess safety, pharmacokinetics, immunogenicity and early efficacy of T-DXd ± chemo/immunotherapy in HER2-expressing advanced GC/GEJ/EA.	413 (estimated)	https://clinicaltrials.gov/study/NCT04379596
NCT05894824	Interventional	Phase Ib/II	Recruiting	Non-randomized	Open-label	Single Group Assignment	South Korea	2024-02-05	2026-01-01 (estimated)	An Open Label, Single-arm, Multicenter Phase Ib/II Study to Evaluate the Safety and Efficacy of T-Dxd in Combination With Ramucirumab as a 2nd Line in Patients With HER2 Low Gastric or Gastroesophageal Junction (GEJ) Adenocarcinoma	✅ Dedicated cohort	T-DXd + Ramucirumab	Determine RP2D and evaluate safety/early efficacy of T-DXd + ramucirumab in advanced GC.	58 (estimated)	https://clinicaltrials.gov/study/NCT05894824
jRCT2031230477 (EPOC2203)	Interventional	Phase Ib/II	Recruiting	Non-randomized	Open-label	Single Group Assignment	Japan	2023-11-30	Ongoing	An open label phase 1b/2 study to evaluate efficacy and safety of trastuzumab deruxtecan (T-DXd) plus nivolumab plus capecitabin plus oxaliplatin for patients with HER2 low gastric and gastroesAn open label phase 1b/2 study to evaluate efficacy and safety of trastuzumab deruxtecan (T-DXd) plus nivolumab plus capecitabin plus oxaliplatin for patients with HER2 low gastric and gastroesophageal junc…	✅ Dedicated cohort	T-DXd + nivolumab and CAPOX (as first-line)	Investigate efficacy and safety of first-line T-DXd + nivolumab + CAPOX in HER2-low mGEA.	31 (planned)	https://clin.larvol.com/trial-detail/jRCT2031230477
NCT05034887 (EPOC2003)	Interventional	Phase II	Recruiting	Non-randomized	Open-label	Single Group Assignment	Japan	2022-01-31	2029-03-31 (estimated)	Phase 2 Study of Trastuzumab Deruxtecan in the Neoadjuvant Treatment, or Trastuzumab Deruxtecan Plus Capecitabine Plus Durvalumab(MEDI4736) in the Preoperative and Postoperative Adjuvant Treatment for Patients with HER2 Positive Gastric and Gastroesophageal Junction Adenocarcinoma	✅ Exploratory subgroup	T-DXd monotherapy vs T-DXd + Durvalumab + Capecitabine	Assess efficacy and safety of neoadjuvant T-DXd alone or combined with capecitabine + durvalumab in HER2+ GC.	64 (estimated)	https://clinicaltrials.gov/study/NCT05034887?tab=table#trial-description
NCT04280341	Interventional	Phase I	Unknown (last known: Recruiting)	Non-randomized	Open-label	Single Group Assignment	China	2020-06-03	2024-12-01 (estimated)	A Phase I, Open-label, Dose Escalation Clinical Trial to Assess the Safety, Efficacy, Tolerability and Pharmacokinetics of the Recombinant Humanized Anti-PD1 Monoclonal Antibody (JS001) in Combination With Recombinant Humanized Anti-HER2 Monoclonal Antibody-MMAE Conjugate (RC48-ADC) in Treatment of HER2-Positive Advanced Malignant Solid Tumors	✅ Exploratory subgroup	RC48 + anti-PD-1	Explore Safety, Efficacy, Tolerability and Pharmacokinetics of RC48-ADC + anti-PD-1 in HER2+ advanced solid tumors.	50 (estimated)	https://clinicaltrials.gov/study/NCT04280341?tab=table
NCT05980481	Interventional	Phase II/III	Active, not recruiting	Randomized	Open-label	Parallel Assignment	China	2023-08-04	2026-10-10 (estimated)	A Study of RC48-ADC Combine With Toripalimab and Chemotherapy or RC48-ADC Combine With Toripalimab and Trastuzumab as First-line Treatment in Local Advanced or Metastatic Gastric Cancer With the HER2 Expression or Non-expression	✅ Exploratory subgroup	RC48 + Toripalimab + Chemo / Trastuzumab	Assess safety and efficacy of first-line RC48-ADC + toripalimab with chemotherapy or with trastuzumab in HER2+/HER2– advanced GC.	201 (estimated)	https://clinicaltrials.gov/study/NCT05980481
NCT06078982	Interventional	Phase I	Unknown (last known: Recruiting)	Non-randomized	Open-label	Single Group Assignment	China	2023-06-06	2025-08-01 (estimated)	Efficacy and Safety of Disitamab Vedotin Combined With PD-1 in Posterior Line Therapy of Advanced HER2-low Expressing Gastric Cancer	✅ Dedicated cohort	RC48 + Toripalimab (as later-line)	Evaluate safety and efficacy of disitamab vedotin + PD-1 as later-line therapy in HER2-low advanced GC.	39 (estimated)	https://www.clinicaltrials.gov/study/NCT06078982
NCT06085755	Interventional	Phase I/II	Recruiting	Non-randomized	Open-label	Single Group Assignment	South Korea	2024-09-30	2026-12-01 (estimated)	Ph 1/2 Study of Trastuzumab Deruxtecan(T-DXd) and Afatinib Combination in HER2-low Advanced Gastric Cancer(VIKTORY-2)	✅ Dedicated cohort	T-DXd + Afatinib (second- or third-line option)	Investigate safety and activity of afatinib + T-DXd (second- or third-line option) in HER2-low GC, including dose-finding.	61 (estimated)	https://clinicaltrials.gov/study/NCT06085755
Notes: Trial characteristics were extracted from ClinicalTrials.gov, jRCT and other publicly available trial registries, as applicable. Trial titles were standardized according to the official registry records. Study dates, recruitment status and enrollment were reported as listed in the corresponding registry at the time of data extraction. Enrollment values are indicated as actual, estimated or…
Abbreviations: ADC, antibody–drug conjugate; CAPOX, capecitabine plus oxaliplatin; GC, gastric cancer; GEJ, gastroesophageal junction; HER2, human epidermal growth factor receptor 2; IHC, immunohistochemistry; ISH, in situ hybridization; jRCT, Japan Registry of Clinical Trials; MMAE, monomethyl auristatin E; mGEA, metastatic gastroesophageal adenocarcinoma; NCT, ClinicalTrials.gov identifier; PC,…

## Sheet: HER2
Trial (Identifier)	Study Type	Authors	Year	Title	Therapeutic Agent	Status	Notes
DESTINY-Gastric04 (NCT05925984)	Phase II/III Trial	Protocol – DS/ AZD team	2024	A Study of T-DXd and Durvalumab in HER2-low Advanced Gastric Cancer	T-DXd + durvalumab	Recruiting	HER2-low and HER2-null expansion cohorts
